# Supplementary material for: Experimental and Theoretical DFT Investigations in the [2,3]-Wittig-Type Rearrangement of Propargyl/Allyl-Oxy-Pyrazolones
Source: Molecules. 2021 Oct 29;26(21):6557. doi: 10.3390/molecules26216557 (PMC8587800; doi:10.3390/molecules26216557)
Supplement: Supplementary file 1 [file molecules-26-06557-s001.zip]

Archive with 1 entries (1 files):
- molecules-1414294-supplementary.pdf
